# Supplementary material for: Further Studies on the Pyrolytic Domino Cyclization of Stabilized Phosphonium Ylides Bearing an Ortho-Aminophenyl Group
Source: Molecules. 2018 Aug 27;23(9):2153. doi: 10.3390/molecules23092153 (PMC6225108; doi:10.3390/molecules23092153)
Supplement: Supplementary file 1 [file molecules-23-02153-s001.zip]

Archive with 10 entries (6 files):
- supplementary-342311-revised/
- supplementary-342311-revised/18Mol SupplMat/
- supplementary-342311-revised/18Mol SupplMat/14.cif
- supplementary-342311-revised/18Mol SupplMat/14checkcif.pdf
- supplementary-342311-revised/18Mol SupplMat/18Molecules_LM_RAA_suppl.docx
- supplementary-342311-revised/__MACOSX/
- supplementary-342311-revised/__MACOSX/18Mol SupplMat/
- supplementary-342311-revised/__MACOSX/18Mol SupplMat/._14.cif
- supplementary-342311-revised/__MACOSX/18Mol SupplMat/._14checkcif.pdf
- supplementary-342311-revised/__MACOSX/18Mol SupplMat/._18Molecules_LM_RAA_suppl.docx
