# Supplementary material for: Further Studies on the Pyrolytic Domino Cyclization of Stabilized Phosphonium Ylides Bearing an Ortho-Aminophenyl Group
Source: Molecules. 2018 Aug 27;23(9):2153. doi: 10.3390/molecules23092153 (PMC6225108; doi:10.3390/molecules23092153)
Supplement: Supplementary file 1 [file molecules-23-02153-s001.zip › supplementary-342311-revised/18Mol SupplMat/14.cif]

  
data_14 
_audit_creation_method            SHELXL-97 
_chemical_name_systematic 
; 
 ? 
; 
_chemical_name_common             ? 
_chemical_melting_point           ? 
_chemical_formula_moiety          ? 
_chemical_formula_sum 
 'C40 H34 N O3 P S' 
_chemical_formula_weight          639.71 
  
loop_ 
 _atom_type_symbol 
 _atom_type_description 
 _atom_type_scat_dispersion_real 
 _atom_type_scat_dispersion_imag 
 _atom_type_scat_source 
 'C'  'C'   0.0033   0.0016 
 'International Tables Vol C Tables 4.2.6.8 and 6.1.1.4' 
 'H'  'H'   0.0000   0.0000 
 'International Tables Vol C Tables 4.2.6.8 and 6.1.1.4' 
 'N'  'N'   0.0061   0.0033 
 'International Tables Vol C Tables 4.2.6.8 and 6.1.1.4' 
 'O'  'O'   0.0106   0.0060 
 'International Tables Vol C Tables 4.2.6.8 and 6.1.1.4' 
 'P'  'P'   0.1023   0.0942 
 'International Tables Vol C Tables 4.2.6.8 and 6.1.1.4' 
 'S'  'S'   0.1246   0.1234 
 'International Tables Vol C Tables 4.2.6.8 and 6.1.1.4' 
  
_symmetry_cell_setting            Monoclinic 
_symmetry_space_group_name_H-M    P2(1)/n 
  
loop_ 
 _symmetry_equiv_pos_as_xyz 
 'x, y, z' 
 '-x+1/2, y+1/2, -z+1/2' 
 '-x, -y, -z' 
 'x-1/2, -y-1/2, z-1/2' 
  
_cell_length_a                    10.055(2) 
_cell_length_b                    18.021(3) 
_cell_length_c                    18.125(4) 
_cell_angle_alpha                 90.00 
_cell_angle_beta                  99.928(5) 
_cell_angle_gamma                 90.00 
_cell_volume                      3234.9(11) 
_cell_formula_units_Z             4 
_cell_measurement_temperature     93(2) 
_cell_measurement_reflns_used     11258 
_cell_measurement_theta_min       1.6046 
_cell_measurement_theta_max       25.3491 
  
_exptl_crystal_description        Prism 
_exptl_crystal_colour             Yellow 
_exptl_crystal_size_max           0.1000 
_exptl_crystal_size_mid           0.1000 
_exptl_crystal_size_min           0.1000 
_exptl_crystal_density_meas       ? 
_exptl_crystal_density_diffrn     1.313 
_exptl_crystal_density_method     'not measured' 
_exptl_crystal_F_000              1344 
_exptl_absorpt_coefficient_mu     0.190 
_exptl_absorpt_correction_type    multi-scan 
_exptl_absorpt_correction_T_min   0.3088 
_exptl_absorpt_correction_T_max   1.0000 
_exptl_absorpt_process_details    'REQAB(Rigaku,1998)'
  
_exptl_special_details 
; 
 ? 
; 
  
_diffrn_ambient_temperature       93(2) 
_diffrn_radiation_wavelength      0.71073 
_diffrn_radiation_type            MoK\a 
_diffrn_radiation_source          'fine-focus sealed tube' 
_diffrn_radiation_monochromator   graphite 
_diffrn_measurement_device_type   Mercury70
_diffrn_measurement_method        dtprofit.ref 
_diffrn_detector_area_resol_mean  0.83 
_diffrn_standards_number          ? 
_diffrn_standards_interval_count  ? 
_diffrn_standards_interval_time   ? 
_diffrn_standards_decay_%         ? 
_diffrn_reflns_number             19659 
_diffrn_reflns_av_R_equivalents   0.0220 
_diffrn_reflns_av_sigmaI/netI     0.0236 
_diffrn_reflns_limit_h_min        -9 
_diffrn_reflns_limit_h_max        12 
_diffrn_reflns_limit_k_min        -20 
_diffrn_reflns_limit_k_max        21 
_diffrn_reflns_limit_l_min        -21 
_diffrn_reflns_limit_l_max        21 
_diffrn_reflns_theta_min          1.61 
_diffrn_reflns_theta_max          25.40 
_reflns_number_total              5805 
_reflns_number_gt                 5185 
_reflns_threshold_expression      >2sigma(I) 
  
_computing_data_collection        'CrystalClear (Rigaku Corp., 2004)' 
_computing_cell_refinement        'CrystalClear (Rigaku Corp., 2004)' 
_computing_data_reduction         'CrystalClear (Rigaku Corp., 2004)' 
_computing_structure_solution     'SHELXS-97 (Sheldrick, 1990)' 
_computing_structure_refinement   'SHELXL-97 (Sheldrick, 1997)' 
_computing_molecular_graphics     'Bruker SHELXTL' 
_computing_publication_material   'Bruker SHELXTL' 
  
_refine_special_details 
; 
 Refinement of F^2^ against ALL reflections.  The weighted R-factor wR and 
 goodness of fit S are based on F^2^, conventional R-factors R are based 
 on F, with F set to zero for negative F^2^. The threshold expression of 
 F^2^ > 2sigma(F^2^) is used only for calculating R-factors(gt) etc. and is 
 not relevant to the choice of reflections for refinement.  R-factors based 
 on F^2^ are statistically about twice as large as those based on F, and R- 
 factors based on ALL data will be even larger. 
; 
  
_refine_ls_structure_factor_coef  Fsqd 
_refine_ls_matrix_type            full 
_refine_ls_weighting_scheme       calc 
_refine_ls_weighting_details 
 'calc w=1/[\s^2^(Fo^2^)+(0.0387P)^2^+1.8558P] where P=(Fo^2^+2Fc^2^)/3' 
_atom_sites_solution_primary      direct 
_atom_sites_solution_secondary    difmap 
_atom_sites_solution_hydrogens    geom 
_refine_ls_hydrogen_treatment     mixed 
_refine_ls_extinction_method      none 
_refine_ls_extinction_coef        ? 
_refine_ls_number_reflns          5805 
_refine_ls_number_parameters      418 
_refine_ls_number_restraints      0 
_refine_ls_R_factor_all           0.0383 
_refine_ls_R_factor_gt            0.0333 
_refine_ls_wR_factor_ref          0.0827 
_refine_ls_wR_factor_gt           0.0792 
_refine_ls_goodness_of_fit_ref    1.008 
_refine_ls_restrained_S_all       1.008 
_refine_ls_shift/su_max           0.005 
_refine_ls_shift/su_mean          0.001 
  
loop_ 
 _atom_site_label 
 _atom_site_type_symbol 
 _atom_site_fract_x 
 _atom_site_fract_y 
 _atom_site_fract_z 
 _atom_site_U_iso_or_equiv 
 _atom_site_adp_type 
 _atom_site_occupancy 
 _atom_site_symmetry_multiplicity 
 _atom_site_calc_flag 
 _atom_site_refinement_flags 
 _atom_site_disorder_assembly 
 _atom_site_disorder_group 
S1 S 0.30818(4) 0.439878(19) 0.152675(19) 0.01432(10) Uani 1 1 d . . . 
O1 O 0.39286(10) 0.38067(5) 0.13540(6) 0.0183(2) Uani 1 1 d . . . 
O2 O 0.16419(10) 0.43312(6) 0.13363(6) 0.0192(2) Uani 1 1 d . . . 
N1 N 0.34147(12) 0.45237(7) 0.24455(7) 0.0152(3) Uani 1 1 d . . . 
C1 C 0.48372(15) 0.45599(8) 0.27580(8) 0.0149(3) Uani 1 1 d . . . 
C2 C 0.55521(14) 0.39064(8) 0.30087(8) 0.0146(3) Uani 1 1 d . . . 
C3 C 0.69412(15) 0.39880(8) 0.32729(8) 0.0175(3) Uani 1 1 d . . . 
H3A H 0.7457 0.3562 0.3449 0.021 Uiso 1 1 calc R . . 
C4 C 0.75838(15) 0.46692(9) 0.32845(9) 0.0213(3) Uani 1 1 d . . . 
H4A H 0.8533 0.4701 0.3446 0.026 Uiso 1 1 calc R . . 
C5 C 0.68438(16) 0.53061(9) 0.30607(9) 0.0227(3) Uani 1 1 d . . . 
H5A H 0.7276 0.5777 0.3086 0.027 Uiso 1 1 calc R . . 
C6 C 0.54784(16) 0.52474(8) 0.28026(8) 0.0197(3) Uani 1 1 d . . . 
H6A H 0.4966 0.5682 0.2653 0.024 Uiso 1 1 calc R . . 
C7 C 0.48702(14) 0.31798(8) 0.30063(8) 0.0143(3) Uani 1 1 d . . . 
P7 P 0.53959(4) 0.23722(2) 0.26085(2) 0.01323(10) Uani 1 1 d . . . 
C8 C 0.37047(15) 0.30243(8) 0.33116(8) 0.0163(3) Uani 1 1 d . . . 
O8 O 0.31010(11) 0.24100(6) 0.31930(6) 0.0199(2) Uani 1 1 d . . . 
C9 C 0.31881(15) 0.35439(8) 0.38446(8) 0.0164(3) Uani 1 1 d . . . 
C10 C 0.18012(15) 0.36052(9) 0.38168(9) 0.0205(3) Uani 1 1 d . . . 
H10A H 0.1200 0.3355 0.3435 0.025 Uiso 1 1 calc R . . 
C11 C 0.12914(16) 0.40278(9) 0.43411(9) 0.0232(3) Uani 1 1 d . . . 
H11A H 0.0343 0.4079 0.4309 0.028 Uiso 1 1 calc R . . 
C12 C 0.21602(17) 0.43777(9) 0.49133(9) 0.0233(3) Uani 1 1 d . . . 
H12A H 0.1807 0.4659 0.5279 0.028 Uiso 1 1 calc R . . 
C13 C 0.35433(17) 0.43167(9) 0.49513(9) 0.0238(4) Uani 1 1 d . . . 
H13A H 0.4141 0.4553 0.5344 0.029 Uiso 1 1 calc R . . 
C14 C 0.40519(15) 0.39091(9) 0.44136(8) 0.0204(3) Uani 1 1 d . . . 
H14A H 0.5001 0.3878 0.4433 0.024 Uiso 1 1 calc R . . 
C15 C 0.25318(16) 0.50639(9) 0.27436(9) 0.0203(3) Uani 1 1 d . . . 
H15A H 0.2767 0.5080 0.3291 0.030 Uiso 1 1 calc R . . 
H15B H 0.1587 0.4912 0.2598 0.030 Uiso 1 1 calc R . . 
H15C H 0.2657 0.5557 0.2539 0.030 Uiso 1 1 calc R . . 
C16 C 0.35975(15) 0.52132(8) 0.11129(8) 0.0158(3) Uani 1 1 d . . . 
C17 C 0.27476(15) 0.58266(8) 0.09867(8) 0.0190(3) Uani 1 1 d . . . 
H17A H 0.1865 0.5807 0.1106 0.023 Uiso 1 1 calc R . . 
C18 C 0.32022(16) 0.64673(9) 0.06849(8) 0.0215(3) Uani 1 1 d . . . 
H18A H 0.2622 0.6886 0.0596 0.026 Uiso 1 1 calc R . . 
C19 C 0.44960(16) 0.65060(8) 0.05101(8) 0.0205(3) Uani 1 1 d . . . 
C20 C 0.53276(16) 0.58852(9) 0.06448(9) 0.0234(3) Uani 1 1 d . . . 
H20A H 0.6212 0.5905 0.0528 0.028 Uiso 1 1 calc R . . 
C21 C 0.48967(15) 0.52409(9) 0.09443(9) 0.0204(3) Uani 1 1 d . . . 
H21A H 0.5478 0.4823 0.1034 0.024 Uiso 1 1 calc R . . 
C22 C 0.50062(18) 0.72043(9) 0.01987(9) 0.0275(4) Uani 1 1 d . . . 
H22A H 0.4238 0.7506 -0.0036 0.041 Uiso 1 1 calc R . . 
H22B H 0.5564 0.7075 -0.0176 0.041 Uiso 1 1 calc R . . 
H22C H 0.5549 0.7486 0.0605 0.041 Uiso 1 1 calc R . . 
C23 C 0.69898(14) 0.25420(8) 0.22992(8) 0.0148(3) Uani 1 1 d . . . 
C24 C 0.69991(15) 0.30208(8) 0.16940(8) 0.0176(3) Uani 1 1 d . . . 
H24A H 0.6177 0.3226 0.1439 0.021 Uiso 1 1 calc R . . 
C25 C 0.82072(16) 0.31955(9) 0.14665(9) 0.0216(3) Uani 1 1 d . . . 
H25A H 0.8212 0.3517 0.1052 0.026 Uiso 1 1 calc R . . 
C26 C 0.94148(16) 0.29006(9) 0.18440(9) 0.0236(3) Uani 1 1 d . . . 
H26A H 1.0243 0.3032 0.1694 0.028 Uiso 1 1 calc R . . 
C27 C 0.94128(15) 0.24174(9) 0.24371(9) 0.0219(3) Uani 1 1 d . . . 
H27A H 1.0237 0.2211 0.2688 0.026 Uiso 1 1 calc R . . 
C28 C 0.82034(15) 0.22342(8) 0.26666(8) 0.0177(3) Uani 1 1 d . . . 
H28A H 0.8201 0.1901 0.3072 0.021 Uiso 1 1 calc R . . 
C29 C 0.56871(14) 0.16360(8) 0.33044(8) 0.0169(3) Uani 1 1 d . . . 
C30 C 0.59157(16) 0.18306(9) 0.40621(9) 0.0224(3) Uani 1 1 d . . . 
H30A H 0.5933 0.2339 0.4203 0.027 Uiso 1 1 calc R . . 
C31 C 0.61175(16) 0.12839(10) 0.46092(9) 0.0265(4) Uani 1 1 d . . . 
H31A H 0.6259 0.1418 0.5124 0.032 Uiso 1 1 calc R . . 
C32 C 0.61128(16) 0.05428(9) 0.44059(9) 0.0255(4) Uani 1 1 d . . . 
H32A H 0.6243 0.0169 0.4781 0.031 Uiso 1 1 calc R . . 
C33 C 0.59187(15) 0.03460(9) 0.36590(9) 0.0235(4) Uani 1 1 d . . . 
H33A H 0.5937 -0.0162 0.3522 0.028 Uiso 1 1 calc R . . 
C34 C 0.56970(14) 0.08898(8) 0.31074(9) 0.0187(3) Uani 1 1 d . . . 
H34A H 0.5552 0.0751 0.2594 0.022 Uiso 1 1 calc R . . 
C35 C 0.43170(14) 0.19956(8) 0.17807(8) 0.0149(3) Uani 1 1 d . . . 
C36 C 0.48681(15) 0.14950(8) 0.13288(8) 0.0173(3) Uani 1 1 d . . . 
H36A H 0.5805 0.1384 0.1436 0.021 Uiso 1 1 calc R . . 
C37 C 0.40564(16) 0.11596(9) 0.07249(9) 0.0207(3) Uani 1 1 d . . . 
H37A H 0.4431 0.0804 0.0432 0.025 Uiso 1 1 calc R . . 
C38 C 0.27043(16) 0.13413(9) 0.05484(9) 0.0235(3) Uani 1 1 d . . . 
H38A H 0.2149 0.1110 0.0135 0.028 Uiso 1 1 calc R . . 
C39 C 0.21587(16) 0.18611(9) 0.09749(9) 0.0233(3) Uani 1 1 d . . . 
H39A H 0.1235 0.1997 0.0843 0.028 Uiso 1 1 calc R . . 
C40 C 0.29571(15) 0.21845(8) 0.15943(8) 0.0189(3) Uani 1 1 d . . . 
H40A H 0.2575 0.2534 0.1890 0.023 Uiso 1 1 calc R . . 
  
loop_ 
 _atom_site_aniso_label 
 _atom_site_aniso_U_11 
 _atom_site_aniso_U_22 
 _atom_site_aniso_U_33 
 _atom_site_aniso_U_23 
 _atom_site_aniso_U_13 
 _atom_site_aniso_U_12 
S1 0.01447(19) 0.01531(19) 0.01276(18) -0.00062(13) 0.00119(14) 0.00025(14) 
O1 0.0214(6) 0.0163(5) 0.0168(5) -0.0020(4) 0.0027(4) 0.0025(4) 
O2 0.0153(5) 0.0228(6) 0.0188(5) -0.0010(4) 0.0005(4) -0.0018(4) 
N1 0.0145(6) 0.0179(6) 0.0131(6) -0.0003(5) 0.0021(5) 0.0021(5) 
C1 0.0162(7) 0.0182(7) 0.0106(7) -0.0004(6) 0.0031(6) -0.0013(6) 
C2 0.0162(7) 0.0183(7) 0.0100(7) -0.0013(5) 0.0039(6) -0.0004(6) 
C3 0.0167(7) 0.0224(8) 0.0131(7) -0.0016(6) 0.0016(6) 0.0021(6) 
C4 0.0153(7) 0.0293(9) 0.0185(8) -0.0038(6) 0.0008(6) -0.0052(6) 
C5 0.0248(9) 0.0204(8) 0.0216(8) -0.0001(6) 0.0007(7) -0.0095(7) 
C6 0.0238(8) 0.0179(8) 0.0167(8) 0.0010(6) 0.0013(6) -0.0011(6) 
C7 0.0144(7) 0.0153(7) 0.0131(7) 0.0014(5) 0.0023(6) 0.0013(6) 
P7 0.01251(19) 0.01427(19) 0.01286(18) 0.00127(14) 0.00207(14) 0.00063(14) 
C8 0.0162(7) 0.0177(7) 0.0143(7) 0.0028(6) 0.0004(6) 0.0009(6) 
O8 0.0217(6) 0.0187(6) 0.0205(6) -0.0010(4) 0.0068(4) -0.0037(4) 
C9 0.0182(8) 0.0172(7) 0.0143(7) 0.0032(6) 0.0042(6) 0.0006(6) 
C10 0.0180(8) 0.0251(8) 0.0184(8) -0.0011(6) 0.0034(6) -0.0023(6) 
C11 0.0176(8) 0.0294(9) 0.0239(8) -0.0005(7) 0.0071(6) 0.0026(7) 
C12 0.0288(9) 0.0234(8) 0.0195(8) -0.0016(6) 0.0094(7) 0.0019(7) 
C13 0.0266(9) 0.0275(9) 0.0168(8) -0.0041(6) 0.0023(7) -0.0051(7) 
C14 0.0158(8) 0.0275(8) 0.0179(8) 0.0015(6) 0.0028(6) -0.0013(6) 
C15 0.0212(8) 0.0216(8) 0.0186(8) -0.0012(6) 0.0051(6) 0.0047(6) 
C16 0.0178(7) 0.0180(7) 0.0112(7) -0.0011(5) 0.0013(6) -0.0004(6) 
C17 0.0183(8) 0.0226(8) 0.0171(7) 0.0006(6) 0.0054(6) 0.0043(6) 
C18 0.0295(9) 0.0177(8) 0.0180(8) 0.0006(6) 0.0061(7) 0.0060(7) 
C19 0.0293(9) 0.0192(8) 0.0130(7) -0.0016(6) 0.0037(6) -0.0012(7) 
C20 0.0201(8) 0.0272(9) 0.0242(8) 0.0021(7) 0.0077(7) -0.0014(7) 
C21 0.0184(8) 0.0211(8) 0.0222(8) 0.0023(6) 0.0048(6) 0.0044(6) 
C22 0.0380(10) 0.0226(9) 0.0232(9) 0.0016(7) 0.0086(7) -0.0041(7) 
C23 0.0136(7) 0.0150(7) 0.0162(7) -0.0037(6) 0.0037(6) -0.0006(6) 
C24 0.0165(7) 0.0185(7) 0.0177(7) -0.0003(6) 0.0027(6) 0.0007(6) 
C25 0.0236(8) 0.0214(8) 0.0215(8) -0.0001(6) 0.0088(7) -0.0033(6) 
C26 0.0168(8) 0.0242(8) 0.0320(9) -0.0072(7) 0.0105(7) -0.0033(6) 
C27 0.0142(8) 0.0220(8) 0.0287(9) -0.0062(7) 0.0012(6) 0.0020(6) 
C28 0.0176(7) 0.0161(7) 0.0186(7) -0.0022(6) 0.0006(6) 0.0009(6) 
C29 0.0125(7) 0.0199(8) 0.0186(7) 0.0047(6) 0.0038(6) 0.0017(6) 
C30 0.0243(8) 0.0247(8) 0.0179(8) 0.0019(6) 0.0028(6) 0.0040(7) 
C31 0.0236(9) 0.0361(10) 0.0199(8) 0.0094(7) 0.0038(7) 0.0050(7) 
C32 0.0165(8) 0.0309(9) 0.0286(9) 0.0171(7) 0.0030(7) 0.0023(7) 
C33 0.0157(8) 0.0201(8) 0.0336(9) 0.0077(7) 0.0016(7) -0.0004(6) 
C34 0.0153(7) 0.0194(8) 0.0213(8) 0.0025(6) 0.0031(6) -0.0007(6) 
C35 0.0145(7) 0.0146(7) 0.0153(7) 0.0034(6) 0.0018(6) -0.0014(6) 
C36 0.0144(7) 0.0203(8) 0.0174(7) 0.0018(6) 0.0032(6) 0.0011(6) 
C37 0.0225(8) 0.0210(8) 0.0193(8) -0.0030(6) 0.0053(6) 0.0003(6) 
C38 0.0212(8) 0.0275(9) 0.0197(8) -0.0034(6) -0.0022(6) -0.0031(7) 
C39 0.0151(8) 0.0286(9) 0.0244(8) 0.0001(7) -0.0013(6) 0.0023(6) 
C40 0.0168(8) 0.0192(8) 0.0206(8) 0.0003(6) 0.0030(6) 0.0022(6) 
  
_geom_special_details 
; 
 All esds (except the esd in the dihedral angle between two l.s. planes) 
 are estimated using the full covariance matrix.  The cell esds are taken 
 into account individually in the estimation of esds in distances, angles 
 and torsion angles; correlations between esds in cell parameters are only 
 used when they are defined by crystal symmetry.  An approximate (isotropic) 
 treatment of cell esds is used for estimating esds involving l.s. planes. 
; 
  
loop_ 
 _geom_bond_atom_site_label_1 
 _geom_bond_atom_site_label_2 
 _geom_bond_distance 
 _geom_bond_site_symmetry_2 
 _geom_bond_publ_flag 
S1 O1 1.4329(11) . ? 
S1 O2 1.4345(11) . ? 
S1 N1 1.6563(13) . ? 
S1 C16 1.7662(15) . ? 
N1 C1 1.4462(19) . ? 
N1 C15 1.4809(19) . ? 
C1 C6 1.393(2) . ? 
C1 C2 1.413(2) . ? 
C2 C3 1.404(2) . ? 
C2 C7 1.478(2) . ? 
C3 C4 1.386(2) . ? 
C3 H3A 0.9500 . ? 
C4 C5 1.390(2) . ? 
C4 H4A 0.9500 . ? 
C5 C6 1.376(2) . ? 
C5 H5A 0.9500 . ? 
C6 H6A 0.9500 . ? 
C7 C8 1.408(2) . ? 
C7 P7 1.7459(15) . ? 
P7 C23 1.8129(15) . ? 
P7 C29 1.8192(15) . ? 
P7 C35 1.8242(15) . ? 
C8 O8 1.2631(18) . ? 
C8 C9 1.501(2) . ? 
C9 C10 1.391(2) . ? 
C9 C14 1.394(2) . ? 
C10 C11 1.383(2) . ? 
C10 H10A 0.9500 . ? 
C11 C12 1.387(2) . ? 
C11 H11A 0.9500 . ? 
C12 C13 1.385(2) . ? 
C12 H12A 0.9500 . ? 
C13 C14 1.386(2) . ? 
C13 H13A 0.9500 . ? 
C14 H14A 0.9500 . ? 
C15 H15A 0.9800 . ? 
C15 H15B 0.9800 . ? 
C15 H15C 0.9800 . ? 
C16 C17 1.392(2) . ? 
C16 C21 1.393(2) . ? 
C17 C18 1.388(2) . ? 
C17 H17A 0.9500 . ? 
C18 C19 1.393(2) . ? 
C18 H18A 0.9500 . ? 
C19 C20 1.393(2) . ? 
C19 C22 1.505(2) . ? 
C20 C21 1.383(2) . ? 
C20 H20A 0.9500 . ? 
C21 H21A 0.9500 . ? 
C22 H22A 0.9800 . ? 
C22 H22B 0.9800 . ? 
C22 H22C 0.9800 . ? 
C23 C24 1.397(2) . ? 
C23 C28 1.400(2) . ? 
C24 C25 1.385(2) . ? 
C24 H24A 0.9500 . ? 
C25 C26 1.392(2) . ? 
C25 H25A 0.9500 . ? 
C26 C27 1.384(2) . ? 
C26 H26A 0.9500 . ? 
C27 C28 1.391(2) . ? 
C27 H27A 0.9500 . ? 
C28 H28A 0.9500 . ? 
C29 C34 1.392(2) . ? 
C29 C30 1.397(2) . ? 
C30 C31 1.388(2) . ? 
C30 H30A 0.9500 . ? 
C31 C32 1.385(2) . ? 
C31 H31A 0.9500 . ? 
C32 C33 1.380(2) . ? 
C32 H32A 0.9500 . ? 
C33 C34 1.390(2) . ? 
C33 H33A 0.9500 . ? 
C34 H34A 0.9500 . ? 
C35 C40 1.393(2) . ? 
C35 C36 1.396(2) . ? 
C36 C37 1.386(2) . ? 
C36 H36A 0.9500 . ? 
C37 C38 1.381(2) . ? 
C37 H37A 0.9500 . ? 
C38 C39 1.386(2) . ? 
C38 H38A 0.9500 . ? 
C39 C40 1.391(2) . ? 
C39 H39A 0.9500 . ? 
C40 H40A 0.9500 . ? 
  
loop_ 
 _geom_angle_atom_site_label_1 
 _geom_angle_atom_site_label_2 
 _geom_angle_atom_site_label_3 
 _geom_angle 
 _geom_angle_site_symmetry_1 
 _geom_angle_site_symmetry_3 
 _geom_angle_publ_flag 
O1 S1 O2 119.82(6) . . ? 
O1 S1 N1 107.23(6) . . ? 
O2 S1 N1 105.91(6) . . ? 
O1 S1 C16 107.27(7) . . ? 
O2 S1 C16 109.05(7) . . ? 
N1 S1 C16 106.90(7) . . ? 
C1 N1 C15 116.24(12) . . ? 
C1 N1 S1 114.49(9) . . ? 
C15 N1 S1 115.23(10) . . ? 
C6 C1 C2 121.19(14) . . ? 
C6 C1 N1 118.65(13) . . ? 
C2 C1 N1 120.15(13) . . ? 
C3 C2 C1 116.32(13) . . ? 
C3 C2 C7 121.85(13) . . ? 
C1 C2 C7 121.82(13) . . ? 
C4 C3 C2 122.13(14) . . ? 
C4 C3 H3A 118.9 . . ? 
C2 C3 H3A 118.9 . . ? 
C3 C4 C5 120.15(14) . . ? 
C3 C4 H4A 119.9 . . ? 
C5 C4 H4A 119.9 . . ? 
C6 C5 C4 119.24(14) . . ? 
C6 C5 H5A 120.4 . . ? 
C4 C5 H5A 120.4 . . ? 
C5 C6 C1 120.85(14) . . ? 
C5 C6 H6A 119.6 . . ? 
C1 C6 H6A 119.6 . . ? 
C8 C7 C2 126.33(13) . . ? 
C8 C7 P7 109.17(11) . . ? 
C2 C7 P7 124.50(10) . . ? 
C7 P7 C23 109.50(7) . . ? 
C7 P7 C29 110.22(7) . . ? 
C23 P7 C29 106.99(7) . . ? 
C7 P7 C35 118.06(7) . . ? 
C23 P7 C35 103.91(7) . . ? 
C29 P7 C35 107.50(7) . . ? 
O8 C8 C7 121.04(13) . . ? 
O8 C8 C9 116.55(13) . . ? 
C7 C8 C9 122.20(13) . . ? 
C10 C9 C14 118.84(14) . . ? 
C10 C9 C8 118.83(13) . . ? 
C14 C9 C8 122.02(13) . . ? 
C11 C10 C9 120.44(14) . . ? 
C11 C10 H10A 119.8 . . ? 
C9 C10 H10A 119.8 . . ? 
C10 C11 C12 120.24(15) . . ? 
C10 C11 H11A 119.9 . . ? 
C12 C11 H11A 119.9 . . ? 
C13 C12 C11 119.91(15) . . ? 
C13 C12 H12A 120.0 . . ? 
C11 C12 H12A 120.0 . . ? 
C12 C13 C14 119.74(15) . . ? 
C12 C13 H13A 120.1 . . ? 
C14 C13 H13A 120.1 . . ? 
C13 C14 C9 120.79(14) . . ? 
C13 C14 H14A 119.6 . . ? 
C9 C14 H14A 119.6 . . ? 
N1 C15 H15A 109.5 . . ? 
N1 C15 H15B 109.5 . . ? 
H15A C15 H15B 109.5 . . ? 
N1 C15 H15C 109.5 . . ? 
H15A C15 H15C 109.5 . . ? 
H15B C15 H15C 109.5 . . ? 
C17 C16 C21 120.53(14) . . ? 
C17 C16 S1 120.86(11) . . ? 
C21 C16 S1 118.56(11) . . ? 
C18 C17 C16 119.39(14) . . ? 
C18 C17 H17A 120.3 . . ? 
C16 C17 H17A 120.3 . . ? 
C17 C18 C19 121.00(14) . . ? 
C17 C18 H18A 119.5 . . ? 
C19 C18 H18A 119.5 . . ? 
C18 C19 C20 118.43(14) . . ? 
C18 C19 C22 121.28(14) . . ? 
C20 C19 C22 120.28(15) . . ? 
C21 C20 C19 121.60(15) . . ? 
C21 C20 H20A 119.2 . . ? 
C19 C20 H20A 119.2 . . ? 
C20 C21 C16 119.04(14) . . ? 
C20 C21 H21A 120.5 . . ? 
C16 C21 H21A 120.5 . . ? 
C19 C22 H22A 109.5 . . ? 
C19 C22 H22B 109.5 . . ? 
H22A C22 H22B 109.5 . . ? 
C19 C22 H22C 109.5 . . ? 
H22A C22 H22C 109.5 . . ? 
H22B C22 H22C 109.5 . . ? 
C24 C23 C28 119.67(13) . . ? 
C24 C23 P7 118.23(11) . . ? 
C28 C23 P7 122.05(11) . . ? 
C25 C24 C23 119.95(14) . . ? 
C25 C24 H24A 120.0 . . ? 
C23 C24 H24A 120.0 . . ? 
C24 C25 C26 120.16(15) . . ? 
C24 C25 H25A 119.9 . . ? 
C26 C25 H25A 119.9 . . ? 
C27 C26 C25 120.27(14) . . ? 
C27 C26 H26A 119.9 . . ? 
C25 C26 H26A 119.9 . . ? 
C26 C27 C28 120.01(14) . . ? 
C26 C27 H27A 120.0 . . ? 
C28 C27 H27A 120.0 . . ? 
C27 C28 C23 119.93(14) . . ? 
C27 C28 H28A 120.0 . . ? 
C23 C28 H28A 120.0 . . ? 
C34 C29 C30 119.17(14) . . ? 
C34 C29 P7 122.29(12) . . ? 
C30 C29 P7 118.54(12) . . ? 
C31 C30 C29 120.20(15) . . ? 
C31 C30 H30A 119.9 . . ? 
C29 C30 H30A 119.9 . . ? 
C32 C31 C30 120.06(16) . . ? 
C32 C31 H31A 120.0 . . ? 
C30 C31 H31A 120.0 . . ? 
C33 C32 C31 120.13(15) . . ? 
C33 C32 H32A 119.9 . . ? 
C31 C32 H32A 119.9 . . ? 
C32 C33 C34 120.15(15) . . ? 
C32 C33 H33A 119.9 . . ? 
C34 C33 H33A 119.9 . . ? 
C33 C34 C29 120.25(15) . . ? 
C33 C34 H34A 119.9 . . ? 
C29 C34 H34A 119.9 . . ? 
C40 C35 C36 119.22(13) . . ? 
C40 C35 P7 121.88(11) . . ? 
C36 C35 P7 118.89(11) . . ? 
C37 C36 C35 120.39(14) . . ? 
C37 C36 H36A 119.8 . . ? 
C35 C36 H36A 119.8 . . ? 
C38 C37 C36 120.10(14) . . ? 
C38 C37 H37A 119.9 . . ? 
C36 C37 H37A 119.9 . . ? 
C37 C38 C39 119.96(14) . . ? 
C37 C38 H38A 120.0 . . ? 
C39 C38 H38A 120.0 . . ? 
C38 C39 C40 120.30(14) . . ? 
C38 C39 H39A 119.9 . . ? 
C40 C39 H39A 119.9 . . ? 
C39 C40 C35 119.94(14) . . ? 
C39 C40 H40A 120.0 . . ? 
C35 C40 H40A 120.0 . . ? 
  
loop_ 
 _geom_torsion_atom_site_label_1 
 _geom_torsion_atom_site_label_2 
 _geom_torsion_atom_site_label_3 
 _geom_torsion_atom_site_label_4 
 _geom_torsion 
 _geom_torsion_site_symmetry_1 
 _geom_torsion_site_symmetry_2 
 _geom_torsion_site_symmetry_3 
 _geom_torsion_site_symmetry_4 
 _geom_torsion_publ_flag 
O1 S1 N1 C1 47.38(11) . . . . ? 
O2 S1 N1 C1 176.41(10) . . . . ? 
C16 S1 N1 C1 -67.40(11) . . . . ? 
O1 S1 N1 C15 -173.87(10) . . . . ? 
O2 S1 N1 C15 -44.84(12) . . . . ? 
C16 S1 N1 C15 71.35(12) . . . . ? 
C15 N1 C1 C6 -48.90(18) . . . . ? 
S1 N1 C1 C6 89.41(14) . . . . ? 
C15 N1 C1 C2 131.31(14) . . . . ? 
S1 N1 C1 C2 -90.38(14) . . . . ? 
C6 C1 C2 C3 -2.5(2) . . . . ? 
N1 C1 C2 C3 177.25(12) . . . . ? 
C6 C1 C2 C7 176.35(13) . . . . ? 
N1 C1 C2 C7 -3.9(2) . . . . ? 
C1 C2 C3 C4 -0.4(2) . . . . ? 
C7 C2 C3 C4 -179.26(14) . . . . ? 
C2 C3 C4 C5 2.8(2) . . . . ? 
C3 C4 C5 C6 -2.4(2) . . . . ? 
C4 C5 C6 C1 -0.5(2) . . . . ? 
C2 C1 C6 C5 3.0(2) . . . . ? 
N1 C1 C6 C5 -176.75(13) . . . . ? 
C3 C2 C7 C8 127.95(16) . . . . ? 
C1 C2 C7 C8 -50.9(2) . . . . ? 
C3 C2 C7 P7 -52.62(18) . . . . ? 
C1 C2 C7 P7 128.56(13) . . . . ? 
C8 C7 P7 C23 -174.21(10) . . . . ? 
C2 C7 P7 C23 6.28(14) . . . . ? 
C8 C7 P7 C29 -56.77(12) . . . . ? 
C2 C7 P7 C29 123.72(12) . . . . ? 
C8 C7 P7 C35 67.25(12) . . . . ? 
C2 C7 P7 C35 -112.26(12) . . . . ? 
C2 C7 C8 O8 170.51(13) . . . . ? 
P7 C7 C8 O8 -8.99(17) . . . . ? 
C2 C7 C8 C9 -15.0(2) . . . . ? 
P7 C7 C8 C9 165.49(11) . . . . ? 
O8 C8 C9 C10 -39.88(19) . . . . ? 
C7 C8 C9 C10 145.41(14) . . . . ? 
O8 C8 C9 C14 133.58(15) . . . . ? 
C7 C8 C9 C14 -41.1(2) . . . . ? 
C14 C9 C10 C11 0.7(2) . . . . ? 
C8 C9 C10 C11 174.32(14) . . . . ? 
C9 C10 C11 C12 -1.9(2) . . . . ? 
C10 C11 C12 C13 1.3(2) . . . . ? 
C11 C12 C13 C14 0.4(2) . . . . ? 
C12 C13 C14 C9 -1.6(2) . . . . ? 
C10 C9 C14 C13 1.1(2) . . . . ? 
C8 C9 C14 C13 -172.38(14) . . . . ? 
O1 S1 C16 C17 160.83(12) . . . . ? 
O2 S1 C16 C17 29.66(14) . . . . ? 
N1 S1 C16 C17 -84.42(13) . . . . ? 
O1 S1 C16 C21 -21.88(14) . . . . ? 
O2 S1 C16 C21 -153.05(12) . . . . ? 
N1 S1 C16 C21 92.87(13) . . . . ? 
C21 C16 C17 C18 0.5(2) . . . . ? 
S1 C16 C17 C18 177.72(11) . . . . ? 
C16 C17 C18 C19 -0.3(2) . . . . ? 
C17 C18 C19 C20 0.0(2) . . . . ? 
C17 C18 C19 C22 -178.64(14) . . . . ? 
C18 C19 C20 C21 0.0(2) . . . . ? 
C22 C19 C20 C21 178.70(15) . . . . ? 
C19 C20 C21 C16 0.2(2) . . . . ? 
C17 C16 C21 C20 -0.4(2) . . . . ? 
S1 C16 C21 C20 -177.73(12) . . . . ? 
C7 P7 C23 C24 -68.45(13) . . . . ? 
C29 P7 C23 C24 172.10(11) . . . . ? 
C35 P7 C23 C24 58.55(13) . . . . ? 
C7 P7 C23 C28 108.83(13) . . . . ? 
C29 P7 C23 C28 -10.62(14) . . . . ? 
C35 P7 C23 C28 -124.18(12) . . . . ? 
C28 C23 C24 C25 -0.8(2) . . . . ? 
P7 C23 C24 C25 176.57(11) . . . . ? 
C23 C24 C25 C26 -0.6(2) . . . . ? 
C24 C25 C26 C27 1.6(2) . . . . ? 
C25 C26 C27 C28 -1.1(2) . . . . ? 
C26 C27 C28 C23 -0.3(2) . . . . ? 
C24 C23 C28 C27 1.2(2) . . . . ? 
P7 C23 C28 C27 -176.00(11) . . . . ? 
C7 P7 C29 C34 159.43(12) . . . . ? 
C23 P7 C29 C34 -81.59(13) . . . . ? 
C35 P7 C29 C34 29.51(14) . . . . ? 
C7 P7 C29 C30 -20.94(14) . . . . ? 
C23 P7 C29 C30 98.04(13) . . . . ? 
C35 P7 C29 C30 -150.86(12) . . . . ? 
C34 C29 C30 C31 -1.5(2) . . . . ? 
P7 C29 C30 C31 178.83(12) . . . . ? 
C29 C30 C31 C32 1.0(2) . . . . ? 
C30 C31 C32 C33 0.5(2) . . . . ? 
C31 C32 C33 C34 -1.4(2) . . . . ? 
C32 C33 C34 C29 0.9(2) . . . . ? 
C30 C29 C34 C33 0.6(2) . . . . ? 
P7 C29 C34 C33 -179.75(11) . . . . ? 
C7 P7 C35 C40 -19.49(15) . . . . ? 
C23 P7 C35 C40 -140.93(12) . . . . ? 
C29 P7 C35 C40 105.88(13) . . . . ? 
C7 P7 C35 C36 161.52(11) . . . . ? 
C23 P7 C35 C36 40.08(13) . . . . ? 
C29 P7 C35 C36 -73.11(13) . . . . ? 
C40 C35 C36 C37 -3.4(2) . . . . ? 
P7 C35 C36 C37 175.59(11) . . . . ? 
C35 C36 C37 C38 2.6(2) . . . . ? 
C36 C37 C38 C39 0.1(2) . . . . ? 
C37 C38 C39 C40 -2.0(2) . . . . ? 
C38 C39 C40 C35 1.1(2) . . . . ? 
C36 C35 C40 C39 1.6(2) . . . . ? 
P7 C35 C40 C39 -177.40(12) . . . . ? 
  
_diffrn_measured_fraction_theta_max    0.975 
_diffrn_reflns_theta_full              25.00 
_diffrn_measured_fraction_theta_full   0.987 
_refine_diff_density_max    0.322 
_refine_diff_density_min   -0.393 
_refine_diff_density_rms    0.044 
